# Supplementary material for: Optimization of Spray Drying Process Parameters for the Preparation of Inhalable Mannitol-Based Microparticles Using a Box-Behnken Experimental Design
Source: Pharmaceutics. 2023 Feb 2;15(2):496. doi: 10.3390/pharmaceutics15020496 (PMC9960250; doi:10.3390/pharmaceutics15020496)
Supplement: Supplementary file 1 [file pharmaceutics-15-00496-s001.zip]

Archive with 1 entries (1 files):
- pharmaceutics-2139030-supplementary.pdf
